# Supplementary material for: Point Prevalence Survey of Antibiotic Use across 13 Hospitals in Uganda
Source: Antibiotics (Basel). 2022 Feb 4;11(2):199. doi: 10.3390/antibiotics11020199 (PMC8868487; doi:10.3390/antibiotics11020199)
Supplement: Supplementary file 1 [file antibiotics-11-00199-s001.zip]

Archive with 1 entries (1 files):
- antibiotics-1543087-supplementary.pdf
